# Supplementary material for: Phylogenetic and Taxonomic Status Analyses of the Abaso Section from Multiple Nuclear Genes and Plastid Fragments Reveal New Insights into the North America Origin of Populus (Salicaceae)
Source: Front Plant Sci. 2017 Jan 4;7:2022. doi: 10.3389/fpls.2016.02022 (PMC5209371; doi:10.3389/fpls.2016.02022)
Supplement: Supplementary file 1 [file Table_1.XLSX]

## Sheet: Sheet1
Table S1: List of the studied species, their taxonomic position, voucher information, locality and the GenBank accession numbers for this study.
Taxon	Voucher number	Altitude / m	Latitude / N	Longitude / E	Collector	Locality	GenBank accession no.
							chloroplast locus																																		Nuclear locus
							trnL-trnF	trnT-trnL	rbcL	rpl16	trnK	petG-trnP	rpL20-rpS12	ycf6-psbM	psbM-trnDGUC	rpoB-trnCGCA	atpH-atpI	ndhAx2-ndhAx1	YLT1	YLT3	YLT4	YLT5	YLT7	YLT8	YLT9	YLT10	YLT11	YLT12	YLT13	YLT14	YLT16	YLT17	YLT18	YLT19	YLT20	YLT21	YLT22	YLT23	YLT24	YLT25	DSH1	DSH2	DSH3	DSH4	DSH5	DSH6	DSH7	DSH8	DSH10
1. Section Abaso Eckenwalder
Populus mexicana Wesmael 1	PME2	747	N 32°13′	W 110°57′	wu zhiqiang	Chinese Academy of Forestry (CAF)	KX454609	KX454853	KX455071	KX454909	KX454943	KX454847	KX454881	KX454915	KX455021	KX454643	KX454637	KX455015	KX454591	KX455053	KX454925	KX454953	KX454807	KX454785	KX454675	KX454547	KX455081	KX454863	KX454697	KX454719	KX454569	KX454741	KX454619	KX454829	KX454653	KX454763	KX455031	KX454975	KX454997	KX454891	KX375394	KX417477	KX417465	KX417459	KX417531	KX417435	KX417411	KX417423	KX417447
Populus mexicana Wesmael 2	my3	150	N 24°04′	W98°53′	wang zhaoshan	Chinese Academy of Forestry (CAF)	KY196744	KY196751	KY196707	KY196762	KY196688	KY196715	KY196728	KY196696	KY196770	KY196747	KY196711	KY196778	KY196754	KY196785	KY196699	KY196720	KY196766	KY196732	KY196740	KY196703	KY196716	KY196692	KY196758	KY196684	KY196672	KY196724	KY196782	KY196676	KY196736	KY196774	KY196680	KY196861	KY196789	KY196668	KY196832	KY196793	KY196814	KY196853KY196792	KY196792	KY196797	KY196816	KY196843	KY196798
2. Section Populus
P. davidiana Dode	HBESSY2	527	N 30°18′	E 110°29′	zhang jianguo	Chinese Academy of Forestry (CAF)	KF940742	KF940772	KF940802	KF940837	KF940867	KF940897	KF940922	KF940952	KF940982	KF941041	KF941071	KF941106	KP692938	KP692958	KP692968	KP692948	KP692928	KP692978	KP692988	KP692998	KP693008	KP693018	KP693028	KP693128	KP693038	KP693048	KP693058	KP693068	KP693138	KP693078	KP693088	KP693098	KP693108	KP693118	KF940262	KF940322	KF940382	KF940053	KX417548	KF940143	KF940173	KF940203	KF940472
P. tremuloides Michaux	MSVU2	12	N 48°25′	W 123°21′	zhang jianguo	Chinese Academy of Forestry (CAF)	KF940743	KF940773	KF940825	KF940855	KF940885	KF940915	KF940923	KF940953	KF940983	KF941042	KF941072	KF941124	KP692936	KP692956	KP692966	KP692946	KP692926	KP692976	KP692986	KP692996	KP693006	KP693016	KP693026	KP693126	KP693036	KP693046	KP693056	KP693066	KP693136	KP693076	KP693086	KP693096	KP693106	KP693116	KF940263	KF940323	KF940383	KF940054	KX417551	KF940144	KF940174	KF940204	KF940473
P. tomentosa Carr.	MBJ2	59	N 39°59′	E 116°20′	zhang jianguo	Chinese Academy of Forestry (CAF)	KF940744	KF940774	KF940823	KF940853	KF940883	KF940913	KF940924	KF940954	KF940984	KF941043	KF941073	KF941122	KX454602	KX455064	KX454936	KX454964	KX454818	KX454796	KX454686	KX454558	KX455092	KX454874	KX454708	KX454730	KX454580	KX454752	KX454630	KX454840	KX454664	KX454774	KX455042	KX454986	KX455008	KX454902	KF940264	KF940324	KF940384	KF940055	KX417545	KF940145	KF940175	KF940205	KF940474
P. alba L.	YB1	529	N 47°42′	E 86°51′	zhang jianguo	Chinese Academy of Forestry (CAF)	KF940746	KF940776	KF940805	KF940834	KF940864	KF940894	KF940926	KF940956	KF940986	KF941045	KF941075	KF941103	KX454604	KX455066	KX454938	KX454966	KX454820	KX454798	KX454688	KX454560	KX455094	KX454876	KX454710	KX454732	KX454582	KX454754	KX454632	KX454842	KX454666	KX454776	KX455044	KX454988	KX455010	KX454904	KF940266	KF940326	KF940386	KF940057	KX417547	KF940147	KF940177	KF940207	KF940476
P. tremula L.	FFI1-1	31	N 60°28′	E 25°01′	zhang jianguo	Chinese Academy of Forestry (CAF)	KF940747	KF940777	KF940824	KF940854	KF940884	KF940914	KF940927	KF940957	KF940987	KF941046	KF941076	KF941123	KP692937	KP692957	KP692967	KP692947	KP692927	KP692977	KP692987	KP692997	KP693007	KP693017	KP693027	KP693127	KP693037	KP693047	KP693057	KP693067	KP693137	KP693077	KP693087	KP693097	KP693107	KP693117	KF940267	KF940327	KF940387	KF940058	KX417550	KF940148	KF940178	KF940208	KF940477
P. hopeiensis Hu et Chow	HBGY1	1383	N 34°45′	E 106°08′	zhang jianguo	Chinese Academy of Forestry (CAF)	KF940748	KF940778	KF940811	KF940841	KF940871	KF940901	KF940928	KF940958	KF940988	KF941047	KF941077	KF941110	KP692944	KP692964	KP692974	KP692954	KP692934	KP692984	KP692994	KP693004	KP693014	KP693024	KP693034	KP693134	KP693044	KP693054	KP693064	KP693074	KP693144	KP693084	KP693094	KP693104	KP693114	KP693124	KF940268	KF940328	KF940388	KF940059	KX417553	KF940149	KF940179	KF940209	KF940478
P. grandidentata Michaux	DCPE1	12	N 48°25′	W 123°21′	zhang jianguo	Chinese Academy of Forestry (CAF)	KF940749	KF940779	KF940810	KF940840	KF940870	KF940900	KF940929	KF940959	KF940989	KF941048	KF941078	KF941109	KP692943	KP692963	KP692973	KP692953	KP692933	KP692983	KP692993	KP693003	KP693013	KP693023	KP693033	KP693133	KP693043	KP693053	KP693063	KP693073	KP693143	KP693083	KP693093	KP693103	KP693113	KP693123	KF940269	KF940329	KF940389	KF940060	KX417552	KF940150	KF940180	KF940210	KF940479
P. adenopoda Maximowicz	HBXYY1	1240	N 30°21′	E 110°27′	zhang jianguo	Chinese Academy of Forestry (CAF)	KF940760	KF940790	KF940803	KF940832	KF940862	KF940892	KF940940	KF940970	KF941000	KF941059	KF941089	KF941101	KP692940	KP692960	KP692970	KP692950	KP692930	KP692980	KP692990	KP693000	KP693010	KP693020	KP693030	KP693130	KP693040	KP693050	KP693060	KP693070	KP693140	KP693080	KP693090	KP693100	KP693110	KP693120	KF940280	KF940340	KF940400	KF940071	KX417549	KF940161	KF940191	KF940221	KF940490
3. Section Tacamahaca Spach
P. angustifolia James	Z-4	1377	N 41°42′	W 111°50′	zhang jianguo	Chinese Academy of Forestry (CAF)	KX454608	KX454852	KX455070	KX454908	KX454942	KX454846	KX454880	KX454914	KX455020	KX454642	KX454636	KX455014	KX454590	KX455052	KX454924	KX454952	KX454806	KX454784	KX454674	KX454546	KX455080	KX454862	KX454696	KX454718	KX454568	KX454740	KX454618	KX454828	KX454652	KX454762	KX455030	KX454974	KX454996	KX454890	KX375393	KX417476	KX417464	KX417458	KX417530	KX417434	KX417410	KX417422	KX417446
P. balsamifera L.	XZBA1	1402	N 51°10′	W 115°34′	zhang jianguo	Chinese Academy of Forestry (CAF)	KF940745	KF940775	KF940806	KF940835	KF940865	KF940895	KF940925	KF940955	KF940985	KF941044	KF941074	KF941104	KX454589	KX455051	KX454923	KX454951	KX454805	KX454783	KX454673	KX454545	KX455079	KX454861	KX454695	KX454717	KX454567	KX454739	KX454617	KX454827	KX454651	KX454761	KX455029	KX454973	KX454995	KX454889	KF940265	KF940325	KF940385	KF940056	KX417533	KF940146	KF940176	KF940206	KF940475
P. szechuanica Schneider	ZCML1	3986	N 29°12′	E 94°12′	zhang jianguo	Chinese Academy of Forestry (CAF)	KF940750	KF940780	KF940821	KF940851	KF940881	KF940911	KF940930	KF940960	KF940990	KF941049	KF941079	KF941120	KX454595	KX455057	KX454929	KX454957	KX454811	KX454789	KX454679	KX454551	KX455085	KX454867	KX454701	KX454723	KX454573	KX454745	KX454623	KX454833	KX454657	KX454767	KX455035	KX454979	KX455001	KX454895	KF940270	KF940330	KF940390	KF940061	KX417538	KF940151	KF940181	KF940211	KF940480
P. simonii Carr.	QLXYY1	2131	N 38°10′	E 110°15′	zhang jianguo	Chinese Academy of Forestry (CAF)	KF940751	KF940781	KF940819	KF940849	KF940879	KF940909	KF940931	KF940961	KF940991	KF941050	KF941080	KF941118	KX454600	KX455062	KX454934	KX454962	KX454816	KX454794	KX454684	KX454556	KX455090	KX454872	KX454706	KX454728	KX454578	KX454750	KX454628	KX454838	KX454662	KX454772	KX455040	KX454984	KX455006	KX454900	KF940271	KF940331	KF940391	KF940062	KX417543	KF940152	KF940182	KF940212	KF940481
P. pamirica Kom.	PMRY1	3000	N 40°02′	E 75°51′	zhang jianguo	Chinese Academy of Forestry (CAF)	KF940752	KF940782	KF940816	KF940846	KF940876	KF940906	KF940932	KF940962	KF940992	KF941051	KF941081	KF941115	KX454594	KX455056	KX454928	KX454956	KX454810	KX454788	KX454678	KX454550	KX455084	KX454866	KX454700	KX454722	KX454572	KX454744	KX454622	KX454832	KX454656	KX454766	KX455034	KX454978	KX455000	KX454894	KF940272	KF940332	KF940392	KF940063	KX417537	KF940153	KF940183	KF940213	KF940482
P. talassica Kom.	MYYL1	538	N 48°03′	E 86°25′	zhang jianguo	Chinese Academy of Forestry (CAF)	KF940753	KF940783	KF940822	KF940852	KF940882	KF940912	KF940933	KF940963	KF940993	KF941052	KF941082	KF941121	KX454601	KX455063	KX454935	KX454963	KX454817	KX454795	KX454685	KX454557	KX455091	KX454873	KX454707	KX454729	KX454579	KX454751	KX454629	KX454839	KX454663	KX454773	KX455041	KX454985	KX455007	KX454901	KF940273	KF940333	KF940393	KF940064	KX417544	KF940154	KF940184	KF940214	KF940483
P. laurifolia Ledebour	K5	470	N 47°40′	E 87°50′	zhang jianguo	Chinese Academy of Forestry (CAF)	KF940754	KF940784	KF940814	KF940844	KF940874	KF940904	KF940934	KF940964	KF940994	KF941053	KF941083	KF941113	KX454597	KX455059	KX454931	KX454959	KX454813	KX454791	KX454681	KX454553	KX455087	KX454869	KX454703	KX454725	KX454575	KX454747	KX454625	KX454835	KX454659	KX454769	KX455037	KX454981	KX455003	KX454897	KF940274	KF940334	KF940394	KF940065	KX417540	KF940155	KF940185	KF940215	KF940484
P. suaveolens Fischer	TXTY1	518	N 53°06′	E 123°04′	zhang jianguo	Chinese Academy of Forestry (CAF)	KF940755	KF940785	KF940820	KF940850	KF940880	KF940910	KF940935	KF940965	KF940995	KF941054	KF941084	KF941119	KX454596	KX455058	KX454930	KX454958	KX454812	KX454790	KX454680	KX454552	KX455086	KX454868	KX454702	KX454724	KX454574	KX454746	KX454624	KX454834	KX454658	KX454768	KX455036	KX454980	KX455002	KX454896	KF940275	KF940335	KF940395	KF940066	KX417539	KF940156	KF940186	KF940216	KF940485
P. ussuriensis Kom.	DQY1	700	N 47°01′	E 129°01′	zhang jianguo	Chinese Academy of Forestry (CAF)	KF940756	KF940786	KF940827	KF940857	KF940887	KF940917	KF940936	KF940966	KF940996	KF941055	KF941085	KF941126	KX454599	KX455061	KX454933	KX454961	KX454815	KX454793	KX454683	KX454555	KX455089	KX454871	KX454705	KX454727	KX454577	KX454749	KX454627	KX454837	KX454661	KX454771	KX455039	KX454983	KX455005	KX454899	KF940276	KF940336	KF940396	KF940067	KX417542	KF940157	KF940187	KF940217	KF940486
P. przewalskii Maxim.	DTQGY1	2554	N 36°54′	E 101°42′	zhang jianguo	Chinese Academy of Forestry (CAF)	KF940761	KF940791	KF940818	KF940848	KF940878	KF940908	KF940941	KF940971	KF941001	KF941060	KF941090	KF941117	KX454598	KX455060	KX454932	KX454960	KX454814	KX454792	KX454682	KX454554	KX455088	KX454870	KX454704	KX454726	KX454576	KX454748	KX454626	KX454836	KX454660	KX454770	KX455038	KX454982	KX455004	KX454898	KF940281	KF940341	KF940401	KF940072	KX417541	KF940162	KF940192	KF940222	KF940491
P. trichocarpa T.& G.	MGVU1	12	N 48°25′	W 123°21′	zhang jianguo	Chinese Academy of Forestry (CAF)	KF940762	KF940792	KF940826	KF940856	KF940886	KF940916	KF940942	KF940972	KF941002	KF941061	KF941091	KF941125	KX454583	KX455045	KX454917	KX454945	KX454799	KX454777	KX454667	KX454539	KX455073	KX454855	KX454689	KX454711	KX454561	KX454733	KX454611	KX454821	KX454645	KX454755	KX455023	KX454967	KX454989	KX454883	KF940282	KF940342	KF940402	KF940073	KX417534	KF940163	KF940193	KF940223	KF940492
4. Section Aigeiros Duby
P. fremontii S.Watson	S-2	1373	N 41°39′	W 111°54′	zhang jianguo	Chinese Academy of Forestry (CAF)	KX454607	KX454851	KX455069	KX454907	KX454941	KX454845	KX454879	KX454913	KX455019	KX454641	KX454635	KX455013	KX454592	KX455054	KX454926	KX454954	KX454808	KX454786	KX454676	KX454548	KX455082	KX454864	KX454698	KX454720	KX454570	KX454742	KX454620	KX454830	KX454654	KX454764	KX455032	KX454976	KX454998	KX454892	KX375392	KX417475	KX417463	KX417457	KX417529	KX417433	KX417409	KX417421	KX417445
P. nigra L.	HY1	507	N 47°21′	E 87°49′	zhang jianguo	Chinese Academy of Forestry (CAF)	KF940758	KF940788	KF940815	KF940845	KF940875	KF940905	KF940938	KF940968	KF940998	KF941057	KF941087	KF941114	KX454587	KX455049	KX454921	KX454949	KX454803	KX454781	KX454671	KX454543	KX455077	KX454859	KX454693	KX454715	KX454565	KX454737	KX454615	KX454825	KX454649	KX454759	KX455027	KX454971	KX454993	KX454887	KF940278	KF940338	KF940398	KF940069	KX417536	KF940159	KF940189	KF940219	KF940488
P. deltoides Marshall	TNEX1	208	N 35°31′	W 86°34′	zhang jianguo	Chinese Academy of Forestry (CAF)	KF940770	KF940800	KF940808	KF940838	KF940868	KF940898	KF940950	KF940980	KF941010	KF941069	KF941099	KF941107	KX454586	KX455048	KX454920	KX454948	KX454802	KX454780	KX454670	KX454542	KX455076	KX454858	KX454692	KX454714	KX454564	KX454736	KX454614	KX454824	KX454648	KX454758	KX455026	KX454970	KX454992	KX454886	KF940290	KF940350	KF940410	KF940081	KX417535	KF940171	KF940201	KF940231	KF940500
P. afghanica (Ait. Et Hemsl.) Schneid.	KSAF1	1425	N 39°28′	E 75°59′	zhang jianguo	Chinese Academy of Forestry (CAF)	KF940759	KF940789	KF940804	KF940833	KF940863	KF940893	KF940939	KF940969	KF940999	KF941058	KF941088	KF941102	KX454603	KX455065	KX454937	KX454965	KX454819	KX454797	KX454687	KX454559	KX455093	KX454875	KX454709	KX454731	KX454581	KX454753	KX454631	KX454841	KX454665	KX454775	KX455043	KX454987	KX455009	KX454903	KF940279	KF940339	KF940399	KF940070	KX417546	KF940160	KF940190	KF940220	KF940489
5. Section Leucoides Spach
P. heterophylla L.	NADYY2	10	N 35°21′	W 77°01′	chen hao	Chinese Academy of Forestry (CAF)	KX454606	KX454850	KX455068	KX454906	KX454940	KX454844	KX454878	KX454912	KX455018	KX454640	KX454634	KX455012	KX454584	KX455046	KX454918	KX454946	KX454800	KX454778	KX454668	KX454540	KX455074	KX454856	KX454690	KX454712	KX454562	KX454734	KX454612	KX454822	KX454646	KX454756	KX455024	KX454968	KX454990	KX454884	KX375391	KX417474	KX417462	KX417456	KX417528	KX417432	KX417408	KX417420	KX417444
P. wilsonii Schneider	YY995	—	—	—	zhang jianguo	Chinese Academy of Forestry (CAF)	KX454610	KX454854	KX455072	KX454910	KX454944	KX454848	KX454882	KX454916	KX455022	KX454644	KX454638	KX455016	KX454593	KX455055	KX454927	KX454955	KX454809	KX454787	KX454677	KX454549	KX455083	KX454865	KX454699	KX454721	KX454571	KX454743	KX454621	KX454831	KX454655	KX454765	KX455033	KX454977	KX454999	KX454893	KX375395	KX417478	KX417466	KX417460	KX417532	KX417436	KX417412	KX417424	KX417448
P. lasiocarpa Oliver	HBDYY1	1240	N 30°22′	E 110°27′	zhang jianguo	Chinese Academy of Forestry (CAF)	KF940757	KF940787	KF940813	KF940843	KF940873	KF940903	KF940937	KF940967	KF940997	KF941056	KF941086	KF941112	KP692935	KP692955	KP692965	KP692945	KP692925	KP692975	KP692985	KP692995	KP693005	KP693015	KP693025	KP693125	KP693035	KP693045	KP693055	KP693065	KP693135	KP693075	KP693085	KP693095	KP693105	KP693115	KF940277	KF940337	KF940397	KF940068	KX417554	KF940158	KF940188	KF940218	KF940487
6. Section Turanga Bunge
P. ilicifolia Rouleau	FZHY7885	—	—	—	zhang jianguo	Chinese Academy of Forestry (CAF)	KX454605	KX454849	KX455067	KX454905	KX454939	KX454843	KX454877	KX454911	KX455017	KX454639	KX454633	KX455011	KX454585	KX455047	KX454919	KX454947	KX454801	KX454779	KX454669	KX454541	KX455075	KX454857	KX454691	KX454713	KX454563	KX454735	KX454613	KX454823	KX454647	KX454757	KX455025	KX454969	KX454991	KX454885	KX375390	KX417473	KX417461	KX417455	KX417527	KX417431	KX417407	KX417419	KX417443
P. pruinosa Schrenk	HHY30	1177	N 38°31′	E 70°04′	zhang jianguo	Chinese Academy of Forestry (CAF)	KF940763	KF940793	KF940817	KF940847	KF940877	KF940907	KF940943	KF940973	KF941003	KF941062	KF941092	KF941116	KX454588	KX455050	KX454922	KX454950	KX454804	KX454782	KX454672	KX454544	KX455078	KX454860	KX454694	KX454716	KX454566	KX454738	KX454616	KX454826	KX454650	KX454760	KX455028	KX454972	KX454994	KX454888	KF940283	KF940343	KF940403	KF940074	KX417555	KF940164	KF940194	KF940224	KF940493
P. euphratica Olivier	T1-10	670	N 47°41′	E 86°49′	zhang jianguo	Chinese Academy of Forestry (CAF)	KF940767	KF940797	KF940809	KF940839	KF940869	KF940899	KF940947	KF940977	KF941007	KF941066	KF941096	KF941108	KP692939	KP692959	KP692969	KP692949	KP692929	KP692979	KP692989	KP692999	KP693009	KP693019	KP693029	KP693129	KP693039	KP693049	KP693059	KP693069	KP693139	KP693079	KP693089	KP693099	KP693109	KP693119	KF940287	KF940347	KF940407	KF940078	KX417556	KF940168	KF940198	KF940228	KF940497
Outgroups
Salix triandra L.	SRL1	500	N 47°22′	E 87°47′	zhang jianguo	Chinese Academy of Forestry (CAF)	KF940768	KF940798	KF940831	KF940861	KF940891	KF940921	KF940948	KF940978	KF941008	KF941067	KF941097	KF941130	KP692942	KP692962	KP692972	KP692952	KP692932	KP692982	KP692992	KP693002	KP693012	KP693022	KP693032	KP693132	KP693042	KP693052	KP693062	KP693072	KP693142	KP693082	KP693092	KP693102	KP693112	KP693122	KF940288	KF940348	KF940408	KF940079	KX417557	KF940169	KF940199	KF940229	KF940498
Salix arbutifolia Pallas	ZTL1	552	N 40°43′	E 124°47′	zhang jianguo	Chinese Academy of Forestry (CAF)	KF940765	KF940795	KF940828	KF940858	KF940888	KF940918	KF940945	KF940975	KF941005	KF941064	KF941094	KF941127	KP692941	KP692961	KP692971	KP692951	KP692931	KP692981	KP692991	KP693001	KP693011	KP693021	KP693031	KP693131	KP693041	KP693051	KP693061	KP693071	KP693141	KP693081	KP693091	KP693101	KP693111	KP693121	KF940285	KF940345	KF940405	KF940076	KX417558	KF940166	KF940196	KF940226	KF940495
Idesia polycarpa Maxim.	STZ1	129	N 27°69′	E 114°69′	wang zhaoshan	Chinese Academy of Forestry (CAF)	KY196741	KY196748	KY196704	KY196759	KY196685	KY196712	KY196725	KY196693	KY196767	—	KY196708	KY196775	—	—	—	KY196717	KY196763	KY196729	KY196737	KY196700	—	KY196689	KY196755	KY196681	KY196669	KY196721	KY196779	KY196673	KY196733	KY196771	KY196677	KY196858	KY196786	KY196665	KY196829	—	—	KY196850KY196790		KY196794	—	KY196840	—
Itoa orientalis Hemsl.	ZZP2	1929	N 25°06′	E 102°75′	xu yongyan	Chinese Academy of Forestry (CAF)	KY196742	KY196749	KY196705	KY196760	KY196686	KY196713	KY196726	KY196694	KY196768	KY196745	KY196709	KY196776	KY196752	KY196783	KY196697	KY196718	KY196764	KY196730	KY196738	KY196701	—	KY196690	KY196756	KY196682	KY196670	KY196722	KY196780	KY196674	KY196734	KY196772	KY196678	KY196859	KY196787	KY196666	KY196830	—	—	KY196851KY196791	KY196791	KY196795	—	KY196841	—
Poliothyrsieae Oliv.	SGZ	128	N 36°16′	E 117°17′	sun limin	Chinese Academy of Forestry (CAF)	KY196743	KY196750	KY196706	KY196761	KY196687	KY196714	KY196727	KY196695	KY196769	KY196746	KY196710	KY196777	KY196753	KY196784	KY196698	KY196719	KY196765	KY196731	KY196739	KY196702	—	KY196691	KY196757	KY196683	KY196671	KY196723	KY196781	KY196675	KY196735	KY196773	KY196679	KY196860	KY196788	KY196667	KY196831	—	—	KY196852KY196791		KY196796	KY196815	KY196842	—
Notes:
The taxonomic classification is followed by Eckenwalder (1996) and the Flora of China (Wu, 1999).
Accession number beginning with "KX " and "KY " indicate the newly determined sequences in this study, the remaining all download from NCBI.
“–” indicates information not available/missing data.
[truncated: 14 more columns]
